# Supplementary material for: Comparative Metagenomics Reveal Phylum Level Temporal and Spatial Changes in Mycobiome of Belowground Parts of Crocus sativus
Source: PLoS One. 2016 Sep 29;11(9):e0163300. doi: 10.1371/journal.pone.0163300 (PMC5042540; doi:10.1371/journal.pone.0163300)
Supplement: S1 Table — (XLSX) [file pone.0163300.s001.xlsx]

## Sheet: Sheet1
S1 Table: Significance values based on libshuff and Unifrac weighted analysis.
Comparison based on libshuff and Unifrac weighted Analysis	Libshuff Significance	Unifrac Significance
BULKSOIL_DORMANT-BULKSOIL_FLOWERING	0.001	<0.0001
BULKSOIL_DORMANT-CORMOSPHERE_DORMANT	0.001	<0.0001
BULKSOIL_DORMANT-CORMOSPHERE_FLOWERING	0.001	<0.0001
BULKSOIL_DORMANT-RHIZOSPHERE_FLOWERING	0.001	<0.0001
BULKSOIL_FLOWERING-CORMOSPHERE_DORMANT	0.001	<0.0001
BULKSOIL_FLOWERING-CORMOSPHERE_FLOWERING	0.001	<0.0001
BULKSOIL_FLOWERING-RHIZOSPHERE_FLOWERING	0.001	<0.0001
CORMOSPHERE_DORMANT-CORMOSPHERE_FLOWERING	0.001	<0.0001
CORMOSPHERE_DORMANT-RHIZOSPHERE_FLOWERING	0.001	<0.0001
CORMOSPHERE_FLOWERING-RHIZOSPHERE_FLOWERING	0.001	<0.0001
