# Supplementary material for: Comparative Metagenomics Reveal Phylum Level Temporal and Spatial Changes in Mycobiome of Belowground Parts of Crocus sativus
Source: PLoS One. 2016 Sep 29;11(9):e0163300. doi: 10.1371/journal.pone.0163300 (PMC5042540; doi:10.1371/journal.pone.0163300)
Supplement: S2 Table — In the table, P represents phylum, g represents genus and s represents species of fungi (XLSX) [file pone.0163300.s002.xlsx]

## Sheet: Fungi during flowering stage
S2 Table: Abundance of fungal (phylum, genus and species) diversity in Bulk soil, cormosphere and rhizosphere of C. sativus during flowering stage.
In the table, P represents phylum, g represents genus and s represents species of fungi
Growth stage	Sample	Phylum	No.	%	Genera	no.	Species	no.
Flowering	Bulk soil	p__Ascomycota	2127	0.959	g__Alternaria	13	s__Alternaria_sp_3_MU_2012	8
					g__Nectria	1	s__Nectria_ramulariae	1
					g__Oidiodendron	1	s__Oidiodendron_truncatum	1
					g__Phaeosphaeria	1	s__Phaeosphaeria_sp	1
					g__Pseudogymnoascus	677	s__Pseudogymnoascus_roseus	11
					g__Fusarium	1
					g__Phoma	1
					g__Tetracladium	2
		p__Basidiomycota	57	0.026	g__Cryptococcus	45	s__Cryptococcus_fuscescens	3
							s__Cryptococcus_sp_VP_2009b	1
					g__Cystofilobasidium	2
		p__Zygomycota	7	0.003	g__Mortierella	5	s__Mortierella_elongata	2
					g__Rhizopus	2	s__Rhizopus_arrhizus_var._arrhizus	2
		unclassified	26	0.012	uncultured	1466	uncultured	2187
Flowering	Rhizosphere	p__Ascomycota	676	0.123	g__Alternaria	44	s__Alternaria_sp_3_MU_2012	29
					g__Candida	56	s__Candida_smithsonii	3
					g__Embellisia	1	s__Embellisia_chlamydospora	1
					g__Exophiala	1	s__Exophiala_equina	1
					g__Fusarium	77	s__Fusarium_sp_CCN3	7
					g__Nectria	1	s__Nectria_ramulariae	1
					g__Paecilomyces	1	s__Paecilomyces_marquandii	1
					g__Pseudogymnoascus	18	s__Pseudogymnoascus_roseus	3
					g__Xylogone	5	s__Xylogone_sphaerospora	5
					g__Ilyonectria	25	s__Ilyonectria_mors-panacis	10
							s__Ilyonectria_robusta	15
					g__Cadophora	1
					g__Cladosporium	1
					g__Penicillium	83
					g__Phoma	1
					g__Gibberella	2
					g__Tetracladium	1
		p__Basidiomycota	1277	0.233	g__Bulleromyces	2	s__Bulleromyces_albus	2
					g__Gymnopus	16	s__Gymnopus_ocior	2
					g__Hannaella	2	s__Hannaella_zeae	1
					g__Minimedusa	8	s__Minimedusa_sp	8
					g__Rhodotorula	3	s__Rhodotorula_ferulica	1
							s__Rhodotorula_vanillica	2
					g__Cryptococcus	69	s__Cryptococcus_fuscescens	21
							s__Cryptococcus_oeirensis	3
							s__Cryptococcus_paraflavus	1
							s__Cryptococcus_sp_Bio8	2
							s__Cryptococcus_sp_VP_2009b	16
					g__Clitopilus	36
					g__Cystofilobasidium	58
		p__Zygomycota	3501	0.639	g__Actinomucor	11	s__Actinomucor_elegans	4
							s__Actinomucor_sp_04M_159	1
					g__Mortierella	171	s__Mortierella_elongata	111
							s__Mortierella_sp_VN2_2_5	12
					g__Mucor	716	s__Mucor_circinelloides	220
							s__Mucor_circinelloides_f._circinelloides	58
							s__Mucor_circinelloides_f_lusitanicus	8
					g__Rhizopus	2553	s__Rhizopus_arrhizus_var._arrhizus	1833
		unclassified	22	0.4	unclassified	1513	unclassified	3094
Flowering	Cormosphere	p__Ascomycota	492	0.058	g__Alternaria	34	s__Alternaria_sp_3_MU_2012	25
					g__Aspergillus	4	s__Aspergillus_flavus	3
							s__Aspergillus_terreus	1
					g__Meyerozyma	15	s__Meyerozyma_guilliermondii	15
					g__Neurospora	3	s__Neurospora_terricola	3
					g__Aureobasidium	4
					g__Cadophora	1
					g__Candida	12
					g__Cladophialophora	1
					g__Fusarium	5
					g__Penicillium	7
					g__Phoma	2
					g__Pseudogymnoascus	4
					g__Talaromyces	1
		p__Basidiomycota	7836	0.932	g__Bulleromyces	18	s__Bulleromyces_albus	18
					g__Hannaella	6	s__Hannaella_zeae	4
					g__Cryptococcus	110	s__Cryptococcus_albidus	3
							s__Cryptococcus_fuscescens	7
							s__Cryptococcus_laurentii	1
							s__Cryptococcus_oeirensis	3
							s__Cryptococcus_paraflavus	1
							s__Cryptococcus_sp_NYNU_1337	2
							s__Cryptococcus_sp_VP_2009b	17
					g__Rhodotorula	112	s__Rhodotorula_graminis	1
							s__Rhodotorula_minuta	1
							s__Rhodotorula_mucilaginosa	21
							s__Rhodotorula_vanillica	48
					g__Cystofilobasidium	185
					g__Sporobolomyces	1
		p__Zygomycota	71	0.008	g__Mortierella	2	s__Mortierella_elongata	1
					g__Mucor	20	s__Mucor_circinelloides	10
							s__Mucor_circinelloides_f._circinelloides	1
					g__Rhizopus	46	s__Rhizopus_arrhizus_var._arrhizus	25
		unclassified	19	0.002	uncultured	7825	uncultured	8207
