# Supplementary material for: Comparative Metagenomics Reveal Phylum Level Temporal and Spatial Changes in Mycobiome of Belowground Parts of Crocus sativus
Source: PLoS One. 2016 Sep 29;11(9):e0163300. doi: 10.1371/journal.pone.0163300 (PMC5042540; doi:10.1371/journal.pone.0163300)
Supplement: S3 Table — In the table, P represents phylum, g represents genus and s represents species of fungi (XLSX) [file pone.0163300.s003.xlsx]

## Sheet: Fungi during dormant stage
S3 Table: Abundance of fungal (phylum, genus and species) diversity in Bulk soil and cormosphere of C. sativus during dormant stage.
In the table, P represents phylum, g represents genus and s represents species of fungi
Growth stage	Sample	Phylum	No.	%	Genera	No.	Species	No.
Dormant stage	Bulk soil	p__Ascomycota	1198	0.579	g__Alternaria	7	s__Alternaria_sp_3_MU_2012	5
					g__Candida	19	s__Candida_smithsonii	1
					g__Chaetomium	2	s__Chaetomium_globosum	2
					g__Cordyceps	1	s__Cordyceps_pseudomilitaris	1
					g__Edenia	1	s__Edenia_sp	1
					g__Fusarium	51	s__Fusarium_sp_CCN3	1
					g__Ilyonectria	1	s__Ilyonectria_robusta	1
					g__Periconia	2	s__Periconia_sp_9_MU_2012	1
					g__Pseudogymnoascus	1	s__Pseudogymnoascus sp.	1
					g__Aureobasidium	1
					g__Cadophora	2
					g__Penicillium	2
					g__Talaromyces	3
		p__Basidiomycota	45	0.022	g__Cryptococcus	5	s__Cryptococcus_fuscescens	4
							s__Cryptococcus_sp_Bio8	1
					g__Rhodotorula	1	s__Rhodotorula_ferulica	1
					g__Sistotrema	1	s__Sistotrema_sp	1
					g__Tulasnella	3
		p__Zygomycota	776	0.375	g__Rhizopus	771	s__Rhizopus_arrhizus_var._arrhizus	558
					g__Mortierella	2	s__Mortierella_elongata	1
					g__Saksenaea	1	s__Saksenaea_oblongispora	1
					g__Ramicandelaber	2
		unclassified	49	0.024	unclassified	1189	unclassified	1488
	Cormosphere	p__Ascomycota	9	0.002	g__Fusarium	2
		p__Zygomycota	4167	0.997	g__Rhizopus	4167	s__Rhizopus_arrhizus_var._arrhizus	3121
		unclassified	3	0.001	unclassified	10	unclassified	1058
